# Supplementary material for: Structural valve deterioration of the Labcor Dokimos aortic prosthesis: a single-centre experience
Source: Interact Cardiovasc Thorac Surg. 2021 Oct 23;34(6):966–73. doi: 10.1093/icvts/ivab286 (PMC10634400; doi:10.1093/icvts/ivab286)
Supplement: ivab286_Supplementary_Data [file ivab286_supplementary_data.zip]

Archive with 4 entries (3 files):
- ivab286-suppl_data/
- ivab286-suppl_data/SupplementaryTable2.png
- ivab286-suppl_data/Supplmentary Table 1.png
- ivab286-suppl_data/SuppTable3.png
